# Supplementary material for: Reduced Axon Calibre in the Associative Striatum of the Sapap3 Knockout Mouse
Source: Brain Sci. 2021 Oct 14;11(10):1353. doi: 10.3390/brainsci11101353 (PMC8570333; doi:10.3390/brainsci11101353)
Supplement: Supplementary file 1 [file brainsci-11-01353-s001.zip]

Archive with 1 entries (1 files):
- BrainSciences_Lousada_et_al_Supplement.pdf
